# Supplementary material for: Composition of Different Herbal Extracts and Their Impact on Initial Bacterial Colonization on Enamel In Situ
Source: Plants (Basel). 2026 Jul 7;15(13):2101. doi: 10.3390/plants15132101 (PMC13364459; doi:10.3390/plants15132101)
Supplement: Supplementary file 1 [file plants-15-02101-s001.zip]

Archive with 1 entries (1 files):
- plants-4322590-supplementary.pdf
